# Supplementary material for: Robotic Right Hemicolectomy Provides Equivalent Oncologic Outcomes and Improved Perioperative Recovery Compared with Open Surgery
Source: Cancers (Basel). 2026 Apr 21;18(8):1310. doi: 10.3390/cancers18081310 (PMC13114466; doi:10.3390/cancers18081310)
Supplement: Supplementary file 1 [file cancers-18-01310-s001.zip]

Archive with 1 entries (1 files):
- cancers-4228623-supplementary.pdf
